# Supplementary material for: Comparison of Virulence between Two Main Clones (ST11 and ST307) of Klebsiella pneumoniae Isolates from South Korea
Source: Microorganisms. 2022 Sep 13;10(9):1827. doi: 10.3390/microorganisms10091827 (PMC9504348; doi:10.3390/microorganisms10091827)
Supplement: Supplementary file 1 [file microorganisms-10-01827-s001.zip]

Archive with 1 entries (1 files):
- microorganisms-1907762-supplementary.pdf
